# Supplementary material for: Automated Classification of 6-n-Propylthiouracil Taster Status with Machine Learning
Source: Nutrients. 2022 Jan 7;14(2):252. doi: 10.3390/nu14020252 (PMC8778915; doi:10.3390/nu14020252)
Supplement: Supplementary file 1 [file nutrients-14-00252-s001.zip]

Archive with 1 entries (1 files):
- nutrients-1470676-supplementary.pdf
